# Supplementary material for: Robustness of transcriptional regulatory program influences gene expression variability
Source: BMC Genomics. 2009 Dec 2;10:573. doi: 10.1186/1471-2164-10-573 (PMC2792230; doi:10.1186/1471-2164-10-573)
Supplement: Additional file 1 — The lists of robust TFs, fragile TFs and their cooperative TFs. [file 1471-2164-10-573-S1.XLS]

## Sheet: Robust TFs
Robust TFs	Cooperative TFs
OAF1	PDR3	MAL33	MET32	MTH1	DOT6	GAT1	TOS8	NDT80	MET28	CBF1	HMS2	ASH1	PPR1	ECM22	STB2	RGM1	CRZ1	YRR1	PIP2	ARR1
HAP3	GLN3	RIM101	HAP4	HAP5	RLM1
PDR3	YBL054W	HAP3	RDS1	GAL3	UPC2	GLN3	YER130C	HSF1	ASK10	MGA1	MET18	ARG80	WTM1	ARR1
REB1
TEC1	MCM1	DIG1
SMP1	HIR1	RPN4	SWI5	YAP6	SWI4	PDR1	YAP5	HIR3	HAP4	GAT3	RAP1	INO4	CIN5	HMS1	CUP9	RLM1	MET31
PHO2	YAP1	HIR2
STP4
GAL3	HAP3	REB1	RDS1	YDR049W	UPC2	MET32	SUM1	ARO80	MIG3	GLN3	YER130C	OTU1	HAC1	MIG2	MDS3	HSF1	KSS1	ASK10	MGA1	MET18	CST6	SIP4	ZAP1	HIR3	HMS2	SPT23	CHA4	HOG1	RFX1	DAT1	ARG81	GAL80	YOX1	ARG80	STB2	RLR1	WTM1	TYE7	HAP5	RDR1	AFT2	ARR1
YDR049W	RTG3	HAP3	REB1	TBS1	RDS1	RPN4	GAL3	UPC2	ADR1	MET32	SNF1	GCN4	MIG3	GLN3	YER130C	OTU1	HAC1	FZF1	MIG2	MDS3	HSF1	RCS1	KSS1	ASK10	MGA1	OPI1	STB5	MET18	CST6	YJL206C	SIP4	HIR3	HMS2	IXR1	SPT23	DAL80	CHA4	RFX1	DAT1	GAL80	YOX1	STB4	ARG80	STB2	RLR1	HAL9	RTG1	YRR1	WTM1
INO2	INO4
UPC2	HAP3	REB1	TBS1	RDS1	RPN4	GAL3	YDR049W	ADR1	MET32	SUM1	ARO80	YHP1	SNF1	GCN4	MIG3	GLN3	YER130C	OTU1	HAC1	MIG2	MDS3	SNT2	HSF1	RCS1	PDR1	KSS1	ASK10	MGA1	RIM101	OPI1	STB5	MET18	CST6	SIP4	ZAP1	HIR3	HMS2	HAP4	IXR1	SPT23	CHA4	HOG1	RFX1	DAT1	ARG81	GAL80	STB4	ARG80	STB2
ADR1	RTG3	YBL054W	HAP3	RDS1	GAL3	YDR049W	UPC2	YHP1	SNF1	GCN4	GLN3	YER130C	HAC1	MIG2	MDS3	HSF1	KSS1	ASK10	MGA1	STB5	MET18	CST6	SPT10	SIP4	HAP4	DAL80	YKR064W	CHA4	DAT1	WAR1	GAL80	STB4	SIP3	RLR1	RTG1	YRR1	WTM1	TYE7	RDR1	AFT2	MET31
CAD1
YHP1	RDS1	RPN4	YDR049W	UPC2	YER130C	OTU1	MIG2	MDS3	STB5	SPT23	GAL80	YOX1
STP1	STP2
SNF1
GCN4
YER130C	RTG3	HAP3	HIR1	REB1	TEC1	TBS1	THI2	RDS1	RPN4	GAL3	YDR049W	UPC2	ADR1	MET32	SUM1	ARO80	YHP1	STP1	SNF1	GCN4	MIG3	GLN3	OTU1	HAC1	FZF1	MIG2	MDS3	HSF1	RCS1	PDR1	KSS1	ASK10	MGA1	OPI1	YAP3	STB5	MET18	CST6	YJL206C	SIP4	ZAP1	HIR3	HMS2	HAP4	IXR1	SPT23	PPR1	CHA4	HOG1
OTU1	YBL054W	RDS1	GAL3	YDR049W	UPC2	MIG3	GLN3	YER130C	MDS3	NNF2	ASK10	MET18	CST6	YJL206C	ZAP1	YKR064W	DAT1	ARG81	GAL80	YOX1	MCM1	SIP3	HMS1	AZF1	WTM1	HAP5	GAL4	ARR1
PHO4
FZF1	NRG1	ARO80	STP1	OTU1	PDR1	MCM1	GCR2	ARR1
MIG2	YDR049W	UPC2	SNF1	YER130C	MGA1	HMS2	YKR064W	GAL80	STB2	YRR1	AFT2
MDS3	HAP3	RDS1	RPN4	GAL3	YDR049W	UPC2	MET32	SUM1	ARO80	YHP1	GCN4	MIG3	GLN3	YER130C	OTU1	HAC1	HSF1	RCS1	ASK10	STB5	MET18	CST6	YAP5	CHA4	HOG1	DAT1	GAL80	YOX1	STB4	ARG80	STB2	RLR1	WTM1	TYE7	RDR1	ARR1
ASK10	RTG3	TEC1	THI2	RDS1	STP4	GAL3	NRG1	UPC2	ARO80	GCN4	MIG3	OTU1	HAC1	MIG2	MDS3	SUT1	HSF1	RCS1	KSS1	YAP3	NDT80	MET18	CST6	SPT10	GZF3	SIP4	HIR3	HAP4	STB6	SPT23	HOG1	DAT1	YML081W	GAL80	YOX1	ARG80	GCR2	RLR1	HAL9	HMS1	WTM2	WTM1	TYE7	HAP5	SUT2	ARR1
MGA1	RTG3	HAP3	HIR1	PDR3	REB1	TEC1	TBS1	SMP1	THI2	RDS1	STP4	RPN4	GAL3	NRG1	YDR049W	UPC2	ADR1	MET32	SUM1	ARO80	YHP1	STP1	SNF1	GCN4	MIG3	GLN3	YER130C	SPT2	OTU1	HAC1	FZF1	HAP2	MIG2	MDS3	SUT1	SNT2	HSF1	RCS1	PDR1	KSS1	ASK10	OPI1	STB5	MET18	CST6	YJL206C	SIP4	ZAP1	HIR3
RIM101	RTG3	THI2	YDR049W	MDS3	GTS1	SNT2	PDR1	KSS1	MET18	CST6	SPT23	RTG1	RLM1
NDT80	HAP3	RDS1	GAL3	YDR049W	UPC2	SNF1	MIG3	GLN3	YER130C	MIG2	MDS3	HSF1	RCS1	ASK10	MET18	CST6	ZAP1	DAT1	GAL80	STB4	GCR2	RLR1	WTM1	ARR1
STB5
SKN7	TBS1	MBP1	UME6	YAP6	MTH1	DOT6	SWI4	GAT1	SUT1	TOS8	MAL13	FKH1	XBP1	ASH1	PHD1	PUT3	ACE2	SWI6	ECM22	RGM1	SKO1	INO4	CIN5	AZF1	CUP9	ROX1
FKH1	MBP1	ACE2	SWI6	FKH2	INO4	ROX1
MET18	TEC1	STP4	GCN4	SUT1	CST6	HIR3	MSN4	SPT23	DAT1	YOX1	RLR1	HAL9	YRR1	AFT2	YPR196W	ARR1
RPI1	YKR064W	SIP3	RDR1
MET28	PDR3	RDS1	GAL3	ASK10	NDT80	SPT23	DAT1
DAL81	UME6	YAP6	STP1	STP2
YJL206C	OTU1
SIP4	RTG3	YBL054W	HAP3	RDS1	GAL3	YDR049W	SNF1	GCN4	MIG3	GLN3	YER130C	OTU1	HAC1	MDS3	HSF1	ASK10	MGA1	MET18	CST6	YJL206C	HIR3	HMS2	SPT23	DAL80	HOG1	DAT1	ARG81	GAL80	YOX1	ARG80	STB2	RLR1	HAL9	WTM1	ARR1
CBF1	ARO80	INO4	TYE7
HMS2	TEC1	TBS1	RDS1	NRG1	YDR049W	UPC2	MET32	YER130C	MIG2	SUT1	HSF1	MGA1	CST6	IXR1	YOX1	STB2	HAL9	YRR1	PIP2
STB6
IXR1	NRG1	CUP9
PPR1	YBL054W	HAP3	PDR3	RDS1	GAL3	YDR049W	UPC2	MET32	YHP1	SNF1	GLN3	YER130C	MIG2	MDS3	NNF2	ASK10	MGA1	MET18	CST6	YKL222C	CHA4	DAT1	GAL80	STB4	STB2	WTM1	RDR1	GAL4	AFT2	ARR1
CHA4	RPN4	YDR049W	UPC2	MET32	GLN3	YER130C	RFX1
HOG1	TEC1	STP1	OTU1	BAS1	ARG81	WTM1	ARR1
RFX1	ZAP1	IXR1	CHA4	HAP5
YLR278C	UGA3	RPN4	SNF1	YDR520C	YER184C	MIG2	YGR067C	NNF2	RPI1	SPT10	GZF3	YKL222C	BYE1	YKR064W	WAR1	SOK2	STB4	MSS11	SIP3	YNR063W	RDR1	YPR022C	SMK1
YML081W	STP4	SPT2	SUT1	HIR3	LEU3	YOX1	HAL9
WAR1	RDS1	RPN4	GAL3	YHP1	SNF1	YDR520C	YER184C	MIG2	YGR067C	NNF2	RPI1	SPT10	GZF3	YKL222C	BYE1	DAL80	YKR064W	YLR278C	DAT1	GAL80	STB4	MSS11	SIP3	YNR063W	YAP7	RDR1	YPR022C
GAL80	HAP3	REB1	TBS1	RDS1	GAL3	YDR049W	UPC2	MET32	SUM1	ARO80	SNF1	GCN4	MIG3	GLN3	YER130C	OTU1	HAC1	MDS3	KSS1	ASK10	RIM101	OPI1	MET18	CST6	SIP4	ZAP1	HMS2	SPT23	HOG1	STB4	STB2	RLR1	HAL9	WTM1	TYE7	AFT2
YOX1	RTG3	TEC1	RDS1	STP4	NRG1	STP1	GCN4	MIG3	HAC1	SUT1	ASK10	MET18	CST6	HIR3	SPT23	HOG1	LEU3	DAT1	YML081W	ARG80	MCM1	GCR2	RLR1	HAL9	WTM1	TYE7	HAP5	ARR1
SOK2	NRG1	YAP6	SUT1	MIG1	ASH1	PHD1	IXR1	YOX1	MOT3	MSS11	INO4	CIN5	SFL1	CUP9	ROX1
ARG80	GCN4	HIR3	ARG81	RLR1
MCM1	MBP1	YAP6	SWI4	SUT1	HIR3	PHD1	SWI6	YML081W	YOX1	YAP1	FKH2	CIN5	AZF1	RLM1
STB2	TBS1	RDS1	RPN4	GAL3	YDR049W	UPC2	ADR1	MET32	YHP1	SNF1	GCN4	YER130C	MIG2	MDS3	KSS1	ASK10	MGA1	OPI1	YAP3	STB5	CST6	SIP4	HMS2	LEU3	GAL80	STB4	YRR1	PIP2	ARR1
MOT3	MIG3	RPH1	IXR1	YOX1	HIR2	ROX1
DAL82	UGA3	YGR067C	CBF1	YKL222C	SOK2	MSS11	GAL4	AFT2	SMK1
STB1	MBP1	SWI4	ASH1	SWI6
FKH2	MBP1	SWI4	FKH1	SWI6	YAP1	MCM1	INO4	CIN5
YNR063W	RPN4	YHP1	SNF1	YDR520C	YER184C	MIG2	YGR067C	NNF2	RPI1	SPT10	GZF3	YKL222C	BYE1	YKR064W	YLR278C	WAR1	GAL80	SOK2	STB4	MSS11	SIP3	RDR1	YPR022C
HAL9	TEC1	TBS1	GCN4	MIG3	SUT1	ASK10	MET18	CST6	HIR3	SPT23	DAT1	YOX1	ARG80	RLR1	ARR1
AZF1	SMP1	NRG1	YAP6	SWI4	SUT1	RME1	SKN7	DAL81	HIR3	PHD1	IXR1	BAS1	YOX1	MAC1	CIN5	HMS1	HIR2	CUP9	RLM1	GCR1	ROX1
YRR1	RTG3	HAP3	RDS1	RPN4	GAL3	YDR049W	UPC2	MET32	YHP1	SNF1	YER130C	HAC1	MIG2	MDS3	ASK10	MGA1	YAP3	STB5	MET18	CST6	HMS2	SPT23	PPR1	GAL80	STB4	STB2	RTG1	WTM1	HAP5	PIP2	GAL4	AFT2	ARR1
WTM1	TEC1	RDS1	ASK10	CST6	SPT23	HOG1	DAT1	YOX1	RLR1	HAL9	ARR1
RDR1	YKR064W
GAL4	TEC1	TOS8	MET18	XBP1	HAP4	DAT1	RGM1	AFT2
AFT2	RPN4	CAD1	GLN3	PDR1	DAT1	GAL4
MET31	SMP1	MET32	YAP6	STP1	FZF1	HAP2	PDR1	DAL81	ZAP1	BAS1	ARG81	GCR2	CIN5	HMS1	AZF1
ROX1	SMP1	NRG1	UME6	YAP6	RPH1	SUT1	RME1	SKN7	IXR1	PUT3	BAS1	SWI6	YOX1	MAC1	MOT3	INO4	CIN5	HMS1	AZF1	CUP9	RLM1	GCR1
YPR196W	TEC1	SMP1	STP4	RPN4	CAD1	SNT2	TOS8	MAL13	MET18	XBP1	CST6	YAP5	HAP4	MSN4	CHA4	DAT1	RGM1	RAP1	CRZ1	GAL4
ARR1	TEC1	RDS1	NRG1	PDR1	HOG1
[truncated: 33 more columns]

## Sheet: Fragile TFs
Fragile TFs	Cooperative TFs
MBP1	SWI4	RME1	SKN7	FKH1	ACE2	SWI6	YAP1	MCM1	STB1	FKH2	INO4	RLM1
NRG1	SMP1	YAP6	SUT1	PHD1	SKO1	CIN5	AZF1	CUP9	RLM1	ROX1
UME6	SWI4	XBP1	ASH1	RGM1	INO4
SUM1	TEC1	YDR049W
SWI4	SMP1	MBP1	UME6	YAP6	SUT1	MAL13	SKN7	FKH1	XBP1	DAL81	ASH1	PHD1	ACE2	SWI6	YAP1	MCM1	RGM1	SKO1	FKH2	INO4	CIN5	CUP9	RLM1	ROX1
SUT1	STP4	NRG1	YAP6	DOT6	SWI4	MIG1	SKN7	XBP1	ASH1	ABF1	PHD1	IXR1	SWI6	ECM22	SOK2	SKO1	INO4	HAL9	CIN5	AZF1	SFL1	CUP9	ROX1
YAP5	TEC1	SMP1	RPN4	SWI5	YAP6	ARO80	CAD1	TOS8	PDR1	MAL13	STP2	MET18	XBP1	CST6	ZAP1	ASH1	HAP4	MSN4	GAT3	CHA4	LEU3	DAT1	ARG81	RGM1	RAP1	SKO1	CRZ1	YRR1	GAL4	AFT2	MET31	YPR196W
HAP4	SMP1	YAP6	HAP2	TOS8	PDR1	XBP1	ASH1	GAT3	RGM1	RAP1	CRZ1
BAS1
ACE2	MBP1	SWI5	MTH1	SWI4	GAT1	TOS8	MAL13	SKN7	FKH1	XBP1	SWI6	YAP1	RAP1	FKH2	INO4
RAP1	HIR1	TEC1	SMP1	PHO2	RPN4	SWI5	YAP6	MTH1	SWI4	RPH1	TOS8	PDR1	RME1	MAL13	STP2	SKN7	XBP1	YAP5	DAL81	ZAP1	HIR3	ASH1	HAP4	MSN4	IXR1	PUT3	GAT3	SFP1	LEU3	ARG81	MAC1	RGM1	SKO1	MSN1	INO4	CIN5	HMS1	HIR2	AZF1	CUP9	GCR1	MET31	ROX1
SKO1	NRG1	YAP6	SWI4	SUT1	MIG1	SKN7	XBP1	ASH1	PHD1	RGT1	ECM22	SOK2	RGM1	INO4	CIN5	SFL1	CUP9	ROX1
GCR1	GCR2	HIR2
