# Supplementary material for: Robustness of transcriptional regulatory program influences gene expression variability
Source: BMC Genomics. 2009 Dec 2;10:573. doi: 10.1186/1471-2164-10-573 (PMC2792230; doi:10.1186/1471-2164-10-573)
Supplement: Additional file 3 — The list of ORF names for the fragile genes. [file 1471-2164-10-573-S3.XLS]

## Sheet: Sheet1
Fragile genes
YAL068C
YAL060W
YAL044C
YAL040C
YAL038W
YAL025C
YAL012W
YAL007C
YAL004W
YAL003W
YAR009C
YAR010C
YAR015W
YAR068W
YAR071W
YAR075W
YBL113C
YBL111C
YBL098W
YBL092W
YBL087C
YBL082C
YBL077W
YBL072C
YBL064C
YBL032W
YBL027W
YBL024W
YBL005W-A
YBL005W-B
YBL003C
YBL002W
YBR005W
YBR009C
YBR010W
YBR012W-A
YBR012W-B
YBR015C
YBR031W
YBR054W
YBR067C
YBR068C
YBR069C
YBR078W
YBR084C-A
YBR092C
YBR093C
YBR105C
YBR106W
YBR116C
YBR118W
YBR121C
YBR143C
YBR145W
YBR158W
YBR162C
YBR169C
YBR177C
YBR187W
YBR189W
YBR191W
YBR196C
YBR214W
YBR230C
YBR238C
YBR244W
YBR249C
YBR263W
YBR265W
YBR286W
YBR287W
YBR296C
YBR302C
YCL067C
YCL064C
YCL058C
YCL055W
YCL054W
YCL043C
YCL042W
YCL040W
YCL030C
YCL027W
YCL020W
YCL018W
YCL009C
YCR005C
YCR012W
YCR013C
YCR021C
YCR031C
YCR034W
YCR053W
YCR084C
YCR087C-A
YCR102C
YCR104W
YDL241W
YDL234C
YDL231C
YDL228C
YDL185W
YDL184C
YDL136W
YDL133C-A
YDL130W
YDL128W
YDL126C
YDL095W
YDL096C
YDL083C
YDL082W
YDL081C
YDL075W
YDL070W
YDL061C
YDL048C
YDL037C
YDL022W
YDL023C
YDL014W
YDR012W
YDR019C
YDR033W
YDR034C-C
YDR034C-D
YDR034C-A
YDR050C
YDR055W
YDR064W
YDR072C
YDR074W
YDR077W
YDR098C-A
YDR098C-B
YDR119W
YDR120C
YDR154C
YDR158W
YDR170W-A
YDR171W
YDR188W
YDR194C
YDR209C
YDR210W-A
YDR210W-B
YDR214W
YDR225W
YDR226W
YDR261W-A
YDR261W-B
YDR261C-C
YDR261C-D
YDR276C
YDR281C
YDR309C
YDR316W-A
YDR316W-B
YDR331W
YDR341C
YDR342C
YDR343C
YDR345C
YDR353W
YDR356W
YDR365W-A
YDR365W-B
YDR366C
YDR380W
YDR382W
YDR385W
YDR386W
YDR388W
YDR399W
YDR418W
YDR444W
YDR447C
YDR450W
YDR461W
YDR471W
YDR481C
YDR500C
YDR502C
YEL076C-A
YEL065W
YEL054C
YEL046C
YEL034W
YEL026W
YER001W
YER003C
YER019C-A
YER025W
YER029C
YER036C
YER038C
YER041W
YER043C
YER055C
YER056C
YER056C-A
YER062C
YER067W
YER070W
YER072W
YER073W
YER081W
YER090W
YER091C
YER102W
YER110C
YER117W
YER131W
YER137C-A
YER138C
YER138W-A
YER145C
YER150W
YER159C-A
YER165W
YFL067W
YFL066C
YFL064C
YFL045C
YFL037W
YFL034C-A
YFL031W
YFL026W
YFL014W
YFL004W
YFL002W-A
YFL002W-B
YFR009W
YFR015C
YFR017C
YFR030W
YFR031C-A
YFR032C-A
YFR055W
YGL255W
YGL253W
YGL245W
YGL238W
YGL234W
YGL225W
YGL189C
YGL171W
YGL135W
YGL123W
YGL120C
YGL105W
YGL103W
YGL102C
YGL089C
YGL078C
YGL062W
YGL055W
YGL038C
YGL032C
YGL031C
YGL030W
YGL028C
YGL022W
YGL014W
YGL012W
YGL009C
YGL008C
YGR008C
YGR019W
YGR027C
YGR027W-A
YGR027W-B
YGR032W
YGR034W
YGR038C-A
YGR038C-B
YGR052W
YGR054W
YGR085C
YGR086C
YGR087C
YGR090W
YGR094W
YGR106C
YGR108W
YGR118W
YGR123C
YGR124W
YGR138C
YGR142W
YGR143W
YGR148C
YGR155W
YGR157W
YGR160W
YGR159C
YGR161W-A
YGR161W-B
YGR161C-C
YGR161C-D
YGR162W
YGR175C
YGR176W
YGR177C
YGR180C
YGR185C
YGR187C
YGR192C
YGR204W
YGR209C
YGR214W
YGR234W
YGR235C
YGR240C
YGR243W
YGR248W
YGR250C
YGR254W
YGR260W
YGR259C
YGR264C
YGR271W
YGR279C
YGR282C
YGR285C
YHL050C
YHL049C
YHL047C
YHL033C
YHL021C
YHL015W
YHL009W-A
YHL001W
YHR005C
YHR005C-A
YHR010W
YHR018C
YHR019C
YHR020W
YHR027C
YHR047C
YHR053C
YHR055C
YHR071W
YHR072W-A
YHR081W
YHR089C
YHR117W
YHR128W
YHR136C
YHR137W
YHR141C
YHR143W
YHR163W
YHR174W
YHR179W
YHR183W
YHR203C
YHR208W
YHR214W
YHR214C-B
YHR214C-C
YHR215W
YHR216W
YHR218W
YHR219W
YIL176C
YIL172C
YIL169C
YIL155C
YIL148W
YIL147C
YIL133C
YIL129C
YIL124W
YIL123W
YIL121W
YIL116W
YIL109C
YIL094C
YIL082W
YIL080W
YIL078W
YIL075C
YIL074C
YIL066C
YIL060W
YIL053W
YIL052C
YIL051C
YIL047C
YIL018W
YIL015W
YIL011W
YIL009W
YIR034C
YIR035C
YJL223C
YJL196C
YJL190C
YJL188C
YJL177W
YJL159W
YJL158C
YJL153C
YJL138C
YJL136C
YJL116C
YJL111W
YJL079C
YJL076W
YJL052W
YJL038C
YJL026W
YJL014W
YJL012C
YJL008C
YJL002C
YJR008W
YJR009C
YJR015W
YJR016C
YJR025C
YJR026W
YJR027W
YJR028W
YJR029W
YJR045C
YJR047C
YJR048W
YJR064W
YJR070C
YJR085C
YJR094W-A
YJR104C
YJR123W
YJR135W-A
YJR143C
YJR145C
YJR147W
YJR148W
YJR150C
YJR156C
YJR158W
YKL216W
YKL191W
YKL182W
YKL181W
YKL180W
YKL177W
YKL178C
YKL164C
YKL163W
YKL156W
YKL153W
YKL152C
YKL127W
YKL120W
YKL103C
YKL099C
YKL096W-A
YKL096W
YKL081W
YKL062W
YKL060C
YKL056C
YKL043W
YKL030W
YKL029C
YKL008C
YKL006W
YKL004W
YKL001C
YKR013W
YKR042W
YKR057W
YKR059W
YKR093W
YLL045C
YLL034C
YLL026W
YLL024C
YLL018C
YLL007C
YLR029C
YLR035C-A
YLR041W
YLR040C
YLR042C
YLR043C
YLR044C
YLR048W
YLR058C
YLR060W
YLR061W
YLR062C
YLR075W
YLR076C
YLR089C
YLR109W
YLR110C
YLR120C
YLR134W
YLR136C
YLR149C
YLR150W
YLR153C
YLR155C
YLR157C
YLR157C-A
YLR157C-B
YLR158C
YLR160C
YLR162W
YLR167W
YLR175W
YLR178C
YLR180W
YLR185W
YLR194C
YLR197W
YLR214W
YLR227W-A
YLR227W-B
YLR232W
YLR231C
YLR249W
YLR256W
YLR256W-A
YLR257W
YLR259C
YLR262C-A
YLR264W
YLR286C
YLR287C-A
YLR293C
YLR297W
YLR300W
YLR303W
YLR304C
YLR325C
YLR327C
YLR333C
YLR337C
YLR340W
YLR339C
YLR342W
YLR343W
YLR344W
YLR349W
YLR348C
YLR355C
YLR359W
YLR367W
YLR372W
YLR379W
YLR378C
YLR388W
YLR410W-A
YLR410W-B
YLR413W
YLR420W
YLR432W
YLR438W
YLR441C
YLR448W
YLR452C
YLR462W
YLR464W
YLR463C
YLR466W
YLR465C
YML133C
YML132W
YML131W
YML128C
YML126C
YML123C
YML115C
YML107C
YML100W
YML081C-A
YML075C
YML073C
YML063W
YML058W-A
YML056C
YML045W
YML045W-A
YML039W
YML040W
YML028W
YML024W
YML022W
YML007W
YMR006C
YMR011W
YMR038C
YMR045C
YMR046C
YMR046W-A
YMR050C
YMR051C
YMR058W
YMR085W
YMR095C
YMR096W
YMR102C
YMR104C
YMR105C
YMR108W
YMR116C
YMR120C
YMR121C
YMR136W
YMR142C
YMR145C
YMR173W
YMR173W-A
YMR186W
YMR189W
YMR191W
YMR205C
YMR217W
YMR230W
YMR242C
YMR243C
YMR250W
YMR251W-A
YMR266W
YMR303C
YMR305C
YMR307W
YMR309C
YMR316W
YMR316C-A
YMR319C
YNL339C
YNL336W
YNL332W
YNL327W
YNL302C
YNL301C
YNL300W
YNL289W
YNL284C-A
YNL284C-B
YNL277W
YNL276C
YNL274C
YNL273W
YNL242W
YNL241C
YNL227C
YNL220W
YNL209W
YNL162W
YNL160W
YNL146W
YNL134C
YNL096C
YNL069C
YNL067W
YNL066W
YNL065W
YNL055C
YNL054W-B
YNL054W-A
YNL036W
YNL030W
YNR001C
YNR044W
YNR050C
YNR060W
YNR067C
YNR075W
YOL161C
YOL158C
YOL155C
YOL152W
YOL151W
YOL150C
YOL143C
YOL127W
YOL126C
YOL123W
YOL121C
YOL120C
YOL109W
YOL105C
YOL104C
YOL103W-A
YOL103W-B
YOL101C
YOL086C
YOL084W
YOL058W
YOL052C-A
YOL040C
YOL039W
YOL016C
YOL014W
YOL012C
YOR010C
YOR020C
YOR027W
YOR034C
YOR047C
YOR052C
YOR063W
YOR095C
YOR132W
YOR142W-B
YOR160W
YOR182C
YOR192C-A
YOR192C-B
YOR204W
YOR220W
YOR225W
YOR226C
YOR230W
YOR234C
YOR247W
YOR248W
YOR273C
YOR285W
YOR287C
YOR293W
YOR298C-A
YOR306C
YOR310C
YOR312C
YOR317W
YOR335C
YOR338W
YOR344C
YOR369C
YOR374W
YOR382W
YOR383C
YOR385W
YPL283C
YPL271W
YPL265W
YPL257W-A
YPL257W-B
YPL249C-A
YPL240C
YPL237W
YPL238C
YPL231W
YPL223C
YPL220W
YPL198W
YPL197C
YPL187W
YPL163C
YPL145C
YPL143W
YPL131W
YPL111W
YPL106C
YPL090C
YPL081W
YPL079W
YPL061W
YPL049C
YPL036W
YPL019C
YPL014W
YPR002W
YPR016C
YPR020W
YPR041W
YPR043W
YPR044C
YPR052C
YPR069C
YPR074C
YPR137C-B
YPR158W-A
YPR158W-B
YPR158C-D
YPR176C
