# Supplementary material for: Robustness of transcriptional regulatory program influences gene expression variability
Source: BMC Genomics. 2009 Dec 2;10:573. doi: 10.1186/1471-2164-10-573 (PMC2792230; doi:10.1186/1471-2164-10-573)
Supplement: Additional file 7 — The list of ORF names for genes that are bound by multiple TFs in stress conditions. [file 1471-2164-10-573-S7.XLS]

## Sheet: Sheet1
Genes that are bound by multiple TFs in stress conditions
YAL063C
YAL012W
YAL005C
YAL003W
YAR050W
YBL104C
YBL099W
YBL087C
YBL076C
YBL043W
YBL029W
YBL028C
YBL027W
YBR043C
YBR046C
YBR047W
YBR048W
YBR049C
YBR051W
YBR068C
YBR072W
YBR077C
YBR078W
YBR082C
YBR085C-A
YBR086C
YBR087W
YBR089C-A
YBR090C
YBR099C
YBR144C
YBR145W
YBR167C
YBR168W
YBR169C
YBR179C
YBR180W
YBR188C
YBR189W
YBR190W
YBR191W
YBR207W
YBR222C
YBR224W
YBR225W
YBR243C
YBR244W
YBR248C
YBR249C
YBR250W
YBR275C
YBR296C
YCL030C
YCR018C-A
YCR019W
YCR021C
YCR022C
YCR064C
YCR065W
YCR082W
YCR092C
YCR093W
YCR096C
YCR102C
YCR105W
YCR107W
YDL246C
YDL245C
YDL239C
YDL214C
YDL184C
YDL182W
YDL181W
YDL171C
YDL170W
YDL140C
YDL137W
YDL136W
YDL133W
YDL130W
YDL121C
YDL120W
YDL091C
YDL083C
YDL082W
YDL059C
YDL058W
YDL037C
YDL020C
YDL007W
YDL006W
YDR003W
YDR010C
YDR011W
YDR034C
YDR040C
YDR041W
YDR042C
YDR064W
YDR067C
YDR068W
YDR071C
YDR077W
YDR078C
YDR079W
YDR084C
YDR089W
YDR127W
YDR132C
YDR135C
YDR137W
YDR136C
YDR138W
YDR144C
YDR145W
YDR151C
YDR152W
YDR154C
YDR155C
YDR156W
YDR157W
YDR158W
YDR171W
YDR190C
YDR191W
YDR258C
YDR270W
YDR278C
YDR282C
YDR309C
YDR317W
YDR322C-A
YDR323C
YDR341C
YDR384C
YDR385W
YDR441C
YDR442W
YDR451C
YDR452W
YDR453C
YDR473C
YDR486C
YDR508C
YDR510W
YDR533C
YDR543C
YDR544C
YDR545W
YEL070W
YEL060C
YEL059W
YEL046C
YEL045C
YEL044W
YEL017C-A
YEL017W
YEL012W
YEL007W
YER011W
YER013W
YER039C
YER040W
YER045C
YER055C
YER066C-A
YER068W
YER069W
YER070W
YER073W
YER074W
YER089C
YER090W
YER091C
YER092W
YER094C
YER095W
YER111C
YER112W
YER138C
YER145C
YER146W
YER177W
YER189W
YER190W
YFL057C
YFL056C
YFL024C
YFL023W
YFL022C
YFL021W
YFR024C-A
YFR030W
YFR033C
YGL255W
YGL254W
YGL187C
YGL184C
YGL182C
YGL181W
YGL180W
YGL136C
YGL135W
YGL125W
YGL104C
YGL103W
YGL074C
YGL072C
YGL071W
YGL056C
YGL055W
YGL013C
YGL012W
YGL011C
YGL010W
YGL008C
YGL007W
YGL001C
YGR009C
YGR010W
YGR011W
YGR050C
YGR055W
YGR060W
YGR071C
YGR072W
YGR078C
YGR079W
YGR084C
YGR089W
YGR094W
YGR117C
YGR118W
YGR142W
YGR161C
YGR192C
YGR204W
YGR209C
YGR218W
YGR223C
YGR224W
YGR234W
YGR238C
YGR249W
YGR250C
YHL046C
YHL045W
YHL029C
YHL028W
YHL016C
YHL015W
YHR008C
YHR021C
YHR021W-A
YHR022C
YHR023W
YHR029C
YHR033W
YHR048W
YHR049W
YHR053C
YHR055C
YHR071W
YHR082C
YHR083W
YHR091C
YHR111W
YHR133C
YHR134W
YHR136C
YHR137W
YHR141C
YHR142W
YHR156C
YHR157W
YHR175W
YHR179W
YHR199C
YHR200W
YIL172C
YIL171W
YIL170W
YIL149C
YIL148W
YIL133C
YIL119C
YIL118W
YIL099W
YIL075C
YIL014W
YIR020C
YIR031C
YIR034C
YJL221C
YJL219W
YJL204C
YJL203W
YJL196C
YJL194W
YJL158C
YJL139C
YJL136C
YJL135W
YJL134W
YJL101C
YJL100W
YJL088W
YJL085W
YJL079C
YJL060W
YJL048C
YJL031C
YJL030W
YJL012C
YJL002C
YJL001W
YJR009C
YJR010W
YJR011C
YJR016C
YJR018W
YJR077C
YJR078W
YJR079W
YJR094C
YJR095W
YJR104C
YJR105W
YJR109C
YJR110W
YJR123W
YJR133W
YJR137C
YJR138W
YJR145C
YJR146W
YJR147W
YJR148W
YJR158W
YJR159W
YKL224C
YKL223W
YKL161C
YKL152C
YKL147C
YKL145W
YKL132C
YKL107W
YKL103C
YKL097C
YKL096W-A
YKL087C
YKL086W
YKL071W
YKL062W
YKL054C
YKL052C
YKL051W
YKL044W
YKL040C
YKL039W
YKL037W
YKL035W
YKL016C
YKL015W
YKL008C
YKL007W
YKL006C-A
YKL006W
YKR040C
YKR042W
YKR052C
YKR066C
YKR067W
YKR071C
YKR097W
YKR098C
YKR099W
YLL060C
YLL054C
YLL053C
YLL052C
YLL051C
YLL039C
YLL037W
YLL034C
YLL033W
YLL025W
YLL015W
YLL011W
YLL010C
YLL007C
YLL006W
YLL005C
YLL004W
YLR011W
YLR020C
YLR021W
YLR023C
YLR042C
YLR046C
YLR047C
YLR048W
YLR049C
YLR061W
YLR064W
YLR081W
YLR082C
YLR092W
YLR108C
YLR109W
YLR121C
YLR130C
YLR136C
YLR137W
YLR139C
YLR142W
YLR153C
YLR179C
YLR180W
YLR185W
YLR189C
YLR190W
YLR205C
YLR206W
YLR213C
YLR214W
YLR261C
YLR262C
YLR287C-A
YLR301W
YLR303W
YLR302C
YLR304C
YLR309C
YLR325C
YLR326W
YLR355C
YLR356W
YLR397C
YLR428C
YLR430W
YLR439W
YLR460C
YML131W
YML120C
YML119W
YML116W
YML115C
YML073C
YML053C
YML052W
YML028W
YML026C
YML025C
YML024W
YML008C
YML007W
YMR014W
YMR017W
YMR019W
YMR037C
YMR038C
YMR041C
YMR056C
YMR086C-A
YMR087W
YMR135C
YMR136W
YMR142C
YMR143W
YMR144W
YMR171C
YMR172W
YMR172C-A
YMR173W
YMR173W-A
YMR177W
YMR186W
YMR188C
YMR189W
YMR193W
YMR195W
YMR227C
YMR228W
YMR231W
YMR251W-A
YMR253C
YMR258C
YMR265C
YMR266W
YMR279C
YMR304C-A
YMR305C
YMR306W
YMR315W
YMR319C
YMR320W
YNL337W
YNL280C
YNL279W
YNL277W
YNL270C
YNL268W
YNL259C
YNL232W
YNL221C
YNL220W
YNL178W
YNL163C
YNL162W
YNL134C
YNL130C
YNL129W
YNL125C
YNL124W
YNL118C
YNL117W
YNL104C
YNL103W
YNL090W
YNL087W
YNL069C
YNL064C
YNL063W
YNL037C
YNL036W
YNL007C
YNL006W
YNL005C
YNL004W
YNR013C
YNR014W
YNR017W
YNR018W
YNR049C
YNR060W
YOL159C
YOL158C
YOL157C
YOL156W
YOL140W
YOL126C
YOL125W
YOL121C
YOL119C
YOL109W
YOL064C
YOL058W
YOL057W
YOL052C-A
YOL040C
YOL039W
YOR007C
YOR074C
YOR075W
YOR095C
YOR096W
YOR108W
YOR136W
YOR157C
YOR158W
YOR162C
YOR163W
YOR173W
YOR178C
YOR226C
YOR227W
YOR230W
YOR234C
YOR236W
YOR272W
YOR299W
YOR300W
YOR302W
YOR303W
YOR306C
YOR312C
YOR315W
YOR316C
YOR344C
YOR353C
YOR368W
YOR381W
YOR383C
YOR384W
YPL278C
YPL277C
YPL276W
YPL275W
YPL265W
YPL250C
YPL241C
YPL217C
YPL216W
YPL206C
YPL204W
YPL202C
YPL182C
YPL180W
YPL177C
YPL171C
YPL170W
YPL156C
YPL137C
YPL135W
YPL090C
YPL056C
YPL025C
YPL024W
YPR025C
YPR026W
YPR038W
YPR039W
YPR040W
YPR048W
YPR065W
YPR067W
YPR102C
YPR103W
YPR118W
YPR119W
YPR124W
YPR145W
YPR151C
YPR167C
YPR168W
YPR174C
YPR175W
YPR200C
YPR201W
